# Supplementary material for: PDGFRA, HSD17B4 and HMGB2 are potential therapeutic targets in polycystic ovarian syndrome and breast cancer
Source: Oncotarget. 2017 May 13;8(41):69520–6. doi: 10.18632/oncotarget.17846 (PMC5642496; doi:10.18632/oncotarget.17846)
Supplement: Supplementary file 2 [file oncotarget-08-69520-s002.xls]

## Sheet: Supplementary Table 1
Supplementary Table 1
Probe ID	Gene symbol	Description	Fold change of PCOS in GSE8157	p-Value	Fold change of PCOS in GSE6798	p-Value	Hazard ratio in breast cancer prognosis	logranked p
214829_at	AASS	aminoadipate-semialdehyde synthase	0.594092	0.015566	0.658849	0.0154995	0.61(0.54-0.69)	0
221588_x_at	ALDH6A1	aldehyde dehydrogenase 6 family, member A1	0.660197	0.00040628	0.705181	0.000667531	0.77(0.68-0.86)	0
204290_s_at	ALDH6A1	aldehyde dehydrogenase 6 family, member A1	0.725597	0.000647318	0.740878	0.000904728	0.84(0.74-0.94)	0.0023
221589_s_at	ALDH6A1	aldehyde dehydrogenase 6 family, member A2	0.652109	0.00781494	0.666353	0.00287882	0.72(0.64-0.81)	0
221590_s_at	ALDH6A1	aldehyde dehydrogenase 6 family, member A3	0.738199	0.0197645	0.774082	0.0296486	0.81(0.72-0.91)	0.0003
207992_s_at	AMPD3	adenosine monophosphate deaminase (isoform E)	0.733824	0.000206467	0.751752	5.99047e-05	0.75(0.67-0.84)	0
213872_at	C6orf62	chromosome 6 open reading frame 62	0.588154	0.00521542	0.740909	0.036071	1.31(1.17-1.47)	0
201616_s_at	CALD1	caldesmon 1	0.742002	0.00426823	0.822718	0.0227659	1.16(1.03-1.3)	0.0113
219226_at	CDK12	cyclin-dependent kinase 12	0.616071	0.0142301	0.741237	0.0453773	1.33(1.18-1.49)	0
213348_at	CDKN1C	cyclin-dependent kinase inhibitor 1C (p57, Kip2)	0.690433	0.000189247	0.779361	0.00272128	0.79(0.7-0.88)	0
213182_x_at	CDKN1C	cyclin-dependent kinase inhibitor 1C (p57, Kip2)	0.663738	3.43746e-05	0.757381	0.000903412	0.77(0.69-0.87)	0
219534_x_at	CDKN1C	cyclin-dependent kinase inhibitor 1C (p57, Kip3)	0.656077	0.000112605	0.737932	0.000616919	0.78(0.7-0.88)	0
216894_x_at	CDKN1C	cyclin-dependent kinase inhibitor 1C (p57, Kip4)	0.67244	0.000270683	0.752749	0.00115962	0.83(0.74-0.93)	0.0013
208175_s_at	DMP1	dentin matrix acidic phosphoprotein 1	0.746014	0.0128604	0.753768	0.0134441	0.83(0.74-0.93)	0.0016
203240_at	FCGBP	Fc fragment of IgG binding protein	0.59836	0.0135205	0.741411	0.0202409	0.66(0.58-0.74)	0
220170_at	FHL5	four and a half LIM domains 5	0.666596	0.0108137	0.746126	0.0289287	0.81(0.72-0.91)	0.0004
208808_s_at	HMGB2	high-mobility group box 2	0.723669	0.00153795	0.794894	0.0109752	1.46(1.3-1.64)	0
201413_at	HSD17B4	hydroxysteroid (17-beta) dehydrogenase 4	0.716803	0.00697474	0.828269	0.0408748	0.87(0.78-0.98)	0.0197
214767_s_at	HSPB6	heat shock protein, alpha-crystallin-related, B6	0.72707	0.0187107	0.764158	0.0328338	0.71(0.64-0.8)	0
203389_at	KIF3C	kinesin family member 3C	0.736055	0.01067	0.764158	0.0328338	0.75(0.67-0.84)	0
207734_at	LAX1	lymphocyte transmembrane adaptor 1	0.655276	0.0312466	0.889229	0.0100946	0.68(0.6-0.76)	0
201030_x_at	LDHB	lactate dehydrogenase B	0.616764	0.00321844	0.586386	7.89763e-05	1.17(1.05-1.32)	0.0061
213564_x_at	LDHB	lactate dehydrogenase B	0.625798	0.00452954	0.59396	7.63515e-05	1.27(1.13-1.42)	0
213880_at	LGR5	eucine-rich repeat-containing G protein-coupled receptor 5	0.660211	0.00811968	0.726074	0.0111639	0.88(0.79-0.99)	0.0376
217623_at	MYLK3	myosin light chain kinase 3	0.644264	0.0190031	0.725723	0.0317411	0.78(0.69-0.87)	0
207148_x_at	MYOZ2	myozenin 2	0.740925	0.00234745	0.78679	0.0132329	0.81(0.72-0.91)	0.0004
215069_at	NMT2	N-myristoyltransferase 2	0.625544	0.0145223	0.735363	0.0454241	0.76(0.68-0.86)	0
205961_s_at	PSIP1	PC4 and SFRS1 interacting protein 1	0.719204	0.00210691	0.810684	0.0236426	1.13(1.01-1.27)	0.0405
213959_s_at	RPGRIP1L	RPGRIP1-like	0.628437	0.0274702	0.684074	0.029698	1.14(1.02-1.28)	0.0261
205528_s_at	RUNX1T1	runt-related transcription factor 1; translocated to, 1 (cyclin D-related)	0.719711	0.00598593	0.812584	0.0346412	0.73(0.65-0.82)	0
206306_at	RYR3	ryanodine receptor 3	0.730651	0.0410618	0.726748	0.0279674	0.69(0.62-0.78)	0
206799_at	SCGB1D2	secretoglobin, family 1D, member 2	0.713094	0.0277482	0.757001	0.0239724	0.79(0.71-0.89)	0.0001
207057_at	SLC16A7	solute carrier family 16 (monocarboxylate transporter), member 7	0.645628	0.0372437	0.657902	0.0112154	1.17(1.04-1.32)	0.0069
218237_s_at	SLC38A1	solute carrier family 38, member 1	0.539	0.0300337	0.537635	0.00796202	0.85(0.76-0.96)	0.0065
202341_s_at	TRIM2	tripartite motif-containing 2	0.741159	0.0135547	0.73788	0.010024	0.81(0.72-0.91)	0.0004
214332_s_at	TSFM	Ts translation elongation factor, mitochondrial	0.722405	0.00443303	0.786695	0.00465369	0.8(0.71-0.9)	0.0002
206931_at	ZNF141	zinc finger protein 141	0.531645	0.0232865	0.67486	0.0383119	0.76(0.68-0.85)	0
220498_at	ACTL7B	actin-like 7B	1.60967	0.000185343	1.24169	0.0327678	0.76(0.67-0.85)	0
202046_s_at	ARHGAP35	Rho GTPase activating protein 35	1.50993	0.000307445	1.27725	0.0175891	0.8(0.71-0.9)	0.0001
217262_s_at	CELSR1	cadherin, EGF LAG seven-pass G-type receptor 1	1.66712	0.000292301	1.38644	0.00927649	0.87(0.77-0.97)	0.0144
210811_s_at	DDX49	DEAD (Asp-Glu-Ala-Asp) box polypeptide 49	1.79546	0.00128255	1.47631	0.00976823	1.37(1.22-1.54)	0
216786_at	FAM224A	FAM224A family with sequence similarity 224, member A (non-protein coding)	1.67081	0.00110993	1.28344	0.0464767	0.79(0.7-0.88)	0.0001
203697_at	FRZB	frizzled-related protein	2.14705	0.0109641	2.14506	0.0088304	0.66(0.59-0.75)	0
213180_s_at	GOSR2	golgi SNAP receptor complex member 2	1.54395	0.000814116	1.2403	0.0399987	0.67(0.6-0.76)	0
211249_at	GPR68	G protein-coupled receptor 68	1.53514	9.49049e-06	1.2586	0.00768256	0.79(0.7-0.88)	0.0001
218305_at	IPO4	importin 4	1.53307	1.7149e-05	1.31796	0.012064	1.18(1.05-1.32)	0.0058
221325_at	KCNK13	potassium channel, subfamily K, member 13	1.6468	0.000293764	1.21613	0.0265583	0.81(0.72-0.91)	0.0004
204857_at	MAD1L1	MAD1 mitotic arrest deficient-like 1 (yeast)	1.58093	0.000275869	1.41112	0.00118383	1.24(1.1-1.39)	0.0003
207145_at	MSTN	myostatin	1.59359	0.0398764	1.98498	0.0032372	0.89(0.79-1)	0.042
208148_at	MYH4	myosin, heavy chain 4, skeletal muscle	1.50243	0.000732586	1.53518	3.39558e-05	0.83(0.74-0.93)	0.0014
209968_s_at	NCAM1	neural cell adhesion molecule 1	1.57118	0.00118862	1.29214	0.00981932	0.81(0.72-0.91)	0.0004
215305_at	PDGFRA	platelet-derived growth factor receptor, alpha polypeptide	1.58437	0.00661453	1.36121	0.000443453	1.34(1.2-1.51)	0
207377_at	PPP1R2P9	protein phosphatase 1, regulatory (inhibitor) subunit 2 pseudogene 9	1.52932	2.1435e-06	1.22451	0.0106409	0.8(0.72-0.9)	0.0002
220673_s_at	PPP4R4	protein phosphatase 4, regulatory subunit 4	2.01584	0.0218717	1.85844	0.0475597	0.83(0.74-0.93)	0.0019
205336_at	PVALB	parvalbumin	1.72877	0.0310186	1.65428	0.0381053	0.86(0.77-0.97)	0.0134
202855_s_at	SLC16A3	solute carrier family 16, member 3 (monocarboxylic acid transporter 4)	2.02557	0.000952833	1.7887	0.0100709	1.25(1.11-1.4)	0.0002
209676_at	TFPI	tissue factor pathway inhibitor (lipoprotein-associated coagulation inhibitor)	1.64196	0.000348047	1.35355	0.00554986	0.74(0.65-0.83)	0
218724_s_at	TGIF2	TGFB-induced factor homeobox 2	1.70613	2.63462e-05	1.27741	0.0268778	0.89(0.79-1)	0.045
210585_s_at	TNPO2	transportin 2	1.89103	5.04513e-05	1.60121	0.000754129	1.19(1.06-1.33)	0.0037
220339_s_at	TPSG1	tryptase gamma 1	1.67818	0.00465162	1.49144	0.0162599	0.68(0.6-0.76)	0
